# Supplementary material for: Associations between parental perceptions of neighbourhood environment and physical activity in children and adolescents: a systematic review including 149 studies
Source: Int J Behav Nutr Phys Act. 2025 Jun 6;22:70. doi: 10.1186/s12966-025-01733-8 (PMC12143044; doi:10.1186/s12966-025-01733-8)
Supplement: Supplementary file 6 — Additional file 6. [file 12966_2025_1733_MOESM6_ESM.xlsx]

## Sheet: Summary
	Unfavourable	Favourable	Mixed/inconsistent/non-significant (?)	Summary code	Initial certainty based on study design	Plausible risk of bias			Inconsistency	Indirectness				Imprecision	Publication bias				Downgrade	Certainty of evidence
	(-)	(+)				Large representation of low quality studies	Different findings from low vs. moderate/high quality studies	Overall	Inconsistent findings	Largely unequal distribution of child sexes	Largely unequal distribution of parent sexes	Largely unequal distribution of national income levels	Overall	Pooled sample size is < 300	Plausible publication bias based on study design	Plausible publication bias based on sample size	Plausible publication bias based on publication year	Overall
Table 3
Active travel
Combined scores
- General activity friendliness	[153]	[94]		?	low	yes	no	yes	yes	no	yes	yes	yes	no	no	no	no	no	yes	very low
- General safety		[14], [78], [168](M)	[55], [72], [76], [138, 139], [168](F)	??	low	yes	no	yes	no	no	no	yes	yes	no	no	no	no	no	no	low
- Other cross-category scores	[153]	[28](M), [144]	[28](F), [120], [154, 155], [162]	??	low	yes	no	yes	no	no	yes	yes	yes	no	no	no	no	no	no	low
Access to destinations and services
- Access to public transport		[30](F), [138, 139], [142]	[30](M), [33]	+	low	yes	no	yes	no	no	no	yes	yes	no	no	no	no	no	no	low
- Access to shopping places and food outlets		[193]	[142]	?	low	yes	no	yes	no	no	no	yes	yes	no	no	no	no	no	no	low
- Access to sports and recreational facilities, parks, and/or playgrounds			[30, 180], [162]	?	low	yes	no	yes	no	no	yes	yes	yes	no	no	no	no	no	no	low
- Distance to school	[38], [55], [78], [95], [138, 139]		[122], [194]	--	low	yes	no	yes	no	no	no	yes	yes	no	no	no	no	no	no	low
- Land use mix / destination mix score			[142], [162]	?	low	yes	no	yes	no	no	yes	yes	yes	no	no	no	no	no	no	low
Physical barriers
- Hilliness			[33], [194]	?	low	yes	no	yes	no	no	no	yes	yes	no	no	no	no	no	no	low
Walking and cycling infrastructure
- Availability of walking and/or cycling infrastructure		[149]	[33], [38], [55], [128, 129], [142], [162], [194]	??	low	yes	no	yes	no	no	no	yes	yes	no	no	no	no	no	no	low
- Quality of walking and/or cycling infrastructure		[149]	[94]	?	low	yes	no	yes	no	no	no	yes	yes	no	no	no	no	no	no	low
Greenery and aesthetics
- More greenery and/or better aesthetics			[33], [142], [162], [194]	??	low	yes	no	yes	no	no	no	yes	yes	no	no	no	no	no	no	low
Street connectivity
- Street connectivity			[33], [142], [162]	?	low	no	no	no	no	no	no	yes	yes	no	no	no	no	no	no	low
Residential density
- Residential density			[162]	? (SSE)	low	no	no	no	no	no	yes	yes	yes	yes	no	no	no	no	no	low
Crime/personal safety
- General crime/personal safety		[122], [128, 129]	[30, 180], [33], [76], [95], [142], [149], [162], [172], [194]	??	low	yes	no	yes	no	no	no	yes	yes	no	no	no	no	no	no	low
Traffic safety
- Availability of pedestrian crossings and signals		[142], [149]	[30, 180], [33]	?	low	yes	no	yes	no	no	no	yes	yes	no	no	no	no	no	no	low
- Busy/dangerous intersections and crossings			[55]	? (SSE)	low	yes	no	yes	no	no	no	yes	yes	no	no	no	no	no	no	low
- General traffic safety	[193]	[28](M), [122], [166], [194]	[28](F), [33], [38], [76], [95], [162], [172]	??	low	yes	no	yes	yes	no	no	yes	yes	no	no	no	no	no	yes	very low
- Good street lighting		[142], [172]	[194]	+	low	yes	no	yes	no	no	no	yes	yes	no	no	no	no	no	no	low
- Presence of crossing guards		[128, 129], [149]	[38]	+	low	yes	no	yes	no	no	no	yes	yes	no	no	no	no	no	no	low
- Traffic volume and/or speed	[14], [55], [149], [194]		[30, 180], [33], [128, 129], [142]	??	low	yes	no	yes	no	no	no	yes	yes	no	no	no	no	no	no	low
Environmental hazards
- High air pollution			[38]	? (SSE)	low	yes	no	yes	no	no	no	yes	yes	yes	no	no	no	no	yes	very low
Social environment
- Physical activity of others in the neighbourhood			[55], [149], [194]	?	low	yes	no	yes	no	no	no	yes	yes	no	no	no	no	no	no	low
- Social capital and/or cohesion		[122], [149]	[33], [76], [142], [153], [154, 155], [168], [172], [193]	??	low	yes	no	yes	no	no	no	yes	yes	no	no	no	no	no	no	low
Non-type-specific physical activity
Combined scores
- General activity friendliness		[90]	[148]	?	low	yes	no	yes	no	no	yes	yes	yes	no	no	no	no	no	no	low
- General safety		[80], [96]	[52](F), [61, 63], [67], [69], [70], [72], [90], [132], [159], [184]	??	low	yes	no	yes	no	no	no	yes	yes	no	no	no	no	no	no	low
- Other cross-category scores		[90], [172]	[32], [61, 63], [72], [96], [107], [118], [160], [162], [184]	??	low	yes	no	yes	no	no	no	yes	yes	no	no	no	no	no	no	low
Access to destinations and services
- Access to public transport			[133](F), [142]	?	low	yes	no	yes	no	yes	no	yes	yes	no	no	no	no	no	no	low
- Access to shopping places and food outlets			[133](F), [142]	?	low	yes	no	yes	no	yes	no	yes	yes	no	no	no	no	no	no	low
- Access to sports and recreational facilities, parks, and/or playgrounds		[79], [133](F), [184], [198]	[52](F), [107], [140], [159], [162], [179]	??	low	yes	no	yes	no	no	no	yes	yes	no	no	no	no	no	no	low
- Land use mix / destination mix score			[118], [140], [142], [162]	??	low	yes	no	yes	no	no	no	yes	yes	no	no	no	no	no	no	low
Physical barriers
- Hilliness			[118]	? (SSE)	low	yes	no	yes	no	no	no	yes	yes	no	no	no	no	no	no	low
Walking and cycling infrastructure
- Availability of walking and/or cycling infrastructure		[133](F)	[140], [142]	?	low	yes	no	yes	no	no	no	yes	yes	no	no	no	no	no	no	low
- General walking and/or cycling infrastructure score			[118], [162], [179]	?	low	yes	no	yes	no	no	no	yes	yes	no	no	no	no	no	no	low
Greenery and aesthetics
- More greenery and/or better aesthetics			[118], [133](F), [142], [162], [179]	??	low	yes	no	yes	no	no	no	yes	yes	no	no	no	no	no	no	low
Street connectivity
- Street connectivity		[140]	[118], [133](F), [142], [162], [179]	??	low	yes	no	yes	no	no	no	yes	yes	no	no	no	no	no	no	low
Residential density
- Residential density	[118]		[35], [140], [162]	?	low	yes	no	yes	no	no	no	yes	yes	no	no	no	no	no	no	low
Crime/personal safety
- General crime/personal safety	[35](F)		[32], [35](M), [118], [125, 179], [133](F), [140], [142], [150], [162], [178]	??	low	yes	no	yes	no	no	no	yes	yes	no	no	no	no	no	no	low
Traffic safety
- Availability of pedestrian crossings and signals			[142], [150]	?	low	yes	no	yes	no	no	yes	yes	yes	no	no	no	no	no	no	low
- General traffic safety			[32], [79], [140], [162], [179], [184], [198]	??	low	yes	no	yes	no	no	no	yes	yes	no	no	no	no	no	no	low
- Good street lighting			[142], [150]	?	low	yes	no	yes	no	no	yes	yes	yes	no	no	no	no	no	no	low
- Traffic volume and/or speed		[133](F)	[118], [142], [150]	?	low	yes	no	yes	no	no	no	yes	yes	no	no	no	no	no	no	low
Social environment
- Physical activity of others in the neighbourhood		[133](F)	[35]	?	low	yes	no	yes	no	yes	no	yes	yes	no	no	no	no	no	no	low
- Social capital and/or cohesion			[35], [107], [125], [142], [178], [184]	??	low	yes	no	yes	no	no	no	no	no	no	no	no	no	no	no	low
- Social disorder			[69]	? (SSE)	low	yes	no	yes	no	no	no	yes	yes	yes	no	no	no	no	yes	very low
Sports participation
Combined scores
- General safety			[54], [189]	?	low	yes	no	yes	no	no	no	yes	yes	no	no	no	no	no	no	low
Access to destinations and services
- Access to sports and recreational facilities, parks, and/or playgrounds		[54], [198]	[189]	+	low	yes	no	yes	no	no	no	yes	yes	no	no	no	no	no	no	low
Traffic safety
- General traffic safety			[198]	? (SSE)	low	yes	no	yes	no	no	no	yes	yes	no	no	no	no	no	no	low
Active outdoor play
Access to destinations and services
- Access to sports and recreational facilities, parks, and/or playgrounds		[65]		+ (SSE)	low	yes	no	yes	no	no	no	yes	yes	no	no	no	no	no	no	low
Crime/personal safety
- General crime/personal safety			[65]	? (SSE)	low	yes	no	yes	no	no	no	yes	yes	no	no	no	no	no	no	low
Traffic safety
- General traffic safety		[65]		+ (SSE)	low	yes	no	yes	no	no	no	yes	yes	no	no	no	no	no	no	low
Table 4
Active travel
Combined scores
- General activity friendliness		[75]	[124]	?	low	yes	yes	yes	no	no	no	yes	yes	no	no	no	no	no	no	low
- General safety			[55], [56], [74], [97], [110]	??	low	yes	no	yes	no	no	no	yes	yes	no	no	no	no	no	no	low
- Other cross-category scores			[104], [110]	?	low	yes	no	yes	no	no	no	yes	yes	no	no	no	no	no	no	low
Access to destinations and services
- Access to public transport			[33], [58, 59]	?	low	no	no	no	no	no	no	yes	yes	no	no	no	no	no	no	low
- Access to shopping places and food outlets			[58, 59]	?	low	no	no	no	no	no	no	yes	yes	no	no	no	no	no	no	low
- Access to sports and recreational facilities, parks, and/or playgrounds		[58, 59]	[74], [124]	?	low	no	no	no	no	no	no	yes	yes	no	no	no	no	no	no	low
- Distance to school	[55], [58, 59], [115]		[197]	-	low	yes	no	yes	no	no	no	yes	yes	no	no	no	no	no	no	low
- Land use mix / destination mix score		[74](F)	[58, 59], [71], [74](M), [124]	??	low	yes	no	yes	no	no	no	yes	yes	no	no	no	no	no	no	low
Physical barriers
- General physical barriers score			[58, 59]	?	low	no	no	no	no	no	no	yes	yes	no	no	no	no	no	no	low
- Hilliness			[33]	? (SSE)	low	no	no	no	no	no	no	yes	yes	no	no	no	no	no	no	low
Walking and cycling infrastructure
- Availability of walking and/or cycling infrastructure			[33], [115], [151]	?	low	yes	no	yes	no	no	no	yes	yes	no	no	no	no	no	no	low
- General walking and/or cycling infrastructure score			[55], [58, 59], [71], [124]	??	low	yes	no	yes	no	no	no	yes	yes	no	no	no	no	no	no	low
- Quality of walking and/or cycling infrastructure		[151]		+ (SSE)	low	yes	no	yes	no	no	no	yes	yes	no	no	no	no	no	no	low
Greenery and aesthetics
- More greenery and/or better aesthetics			[33], [58, 59], [71], [124], [151]	??	low	yes	no	yes	no	no	no	yes	yes	no	no	no	no	no	no	low
Street connectivity
- Street connectivity		[71]	[33], [58, 59], [124], [151]	??	low	yes	yes	yes	no	no	no	yes	yes	no	no	no	no	no	no	low
Residential density
- Residential density			[58, 59], [124]	?	low	yes	no	yes	no	no	yes	yes	yes	no	no	no	no	no	no	low
Crime/personal safety
- General crime/personal safety		[103], [197]	[33], [58, 59], [71], [115], [124], [175]	??	low	yes	yes	yes	no	no	yes	yes	yes	no	no	no	no	no	no	low
Traffic safety
- Availability of pedestrian crossings and signals		[33]	[175]	?	low	no	no	no	no	no	yes	yes	yes	no	no	no	no	no	no	low
- Busy/dangerous intersections and crossings	[55]		[115], [175]	?	low	yes	no	yes	no	no	yes	yes	yes	no	no	no	no	no	no	low
- General traffic safety			[33], [58, 59], [71], [75], [103], [110]	??	low	yes	no	yes	no	no	no	yes	yes	no	no	no	no	no	no	low
- Good street lighting			[71], [175]	?	low	yes	no	yes	no	yes	no	yes	yes	no	no	no	no	no	no	low
- Presence of crossing guards		[115]		+ (SSE)	low	yes	no	yes	no	no	yes	yes	yes	no	no	no	no	no	no	low
- Traffic volume and/or speed	[55], [74](F)		[33], [74](M), [103], [115], [175], [197]	??	low	yes	no	yes	no	no	no	yes	yes	no	no	no	no	no	no	low
Environmental hazards
- High air pollution			[175]	? (SSE)	low	no	no	no	no	no	yes	yes	yes	no	no	no	no	no	no	low
Social environment
- Physical activity of others in the neighbourhood			[55], [175]	?	low	yes	no	yes	no	no	yes	yes	yes	no	no	no	no	no	no	low
- Social capital and/or cohesion		[115]	[33]	?	low	yes	yes	yes	no	no	yes	yes	yes	no	no	no	no	no	no	low
Non-type-specific physical activity
Combined scores
- General safety		[77], [130]	[57], [60]	?	low	yes	no	yes	no	no	no	yes	yes	no	no	no	no	no	no	low
- Other cross-category scores		[77]	[32], [89], [103]	?	low	yes	no	yes	no	no	no	yes	yes	no	no	no	no	no	no	low
Access to destinations and services
- Access to sports and recreational facilities, parks, and/or playgrounds		[77], [111], [130]	[89]	+	low	yes	no	yes	no	no	no	yes	yes	no	no	no	no	no	no	low
- Land use mix / destination mix score			[89]	? (SSE)	low	yes	no	yes	no	no	no	yes	yes	no	no	no	no	no	no	low
Walking and cycling infrastructure
- General walking and/or cycling infrastructure score			[89], [130]	?	low	yes	no	yes	no	no	no	yes	yes	no	no	no	no	no	no	low
Greenery and aesthetics
- More greenery and/or better aesthetics			[89], [102, 156]	?	low	yes	no	yes	no	no	no	yes	yes	no	no	no	no	no	no	low
Street connectivity
- Street connectivity			[89]	? (SSE)	low	yes	no	yes	no	no	no	yes	yes	no	no	no	no	no	no	low
Residential density
- Residential density			[89]	? (SSE)	low	yes	no	yes	no	no	no	yes	yes	no	no	no	no	no	no	low
Crime/personal safety
- General crime/personal safety		[103]	[89], [102, 156]	?	low	yes	no	yes	no	no	no	yes	yes	no	no	no	no	no	no	low
Traffic safety
- General traffic safety			[32], [102, 156]	?	low	yes	no	yes	no	no	yes	yes	yes	no	no	no	no	no	no	low
- Traffic volume and/or speed			[103]	? (SSE)	low	yes	no	yes	no	no	no	yes	yes	no	no	no	no	no	no	low
Active independent mobility
Crime/personal safety
- General crime/personal safety			[116]	? (SSE)	low	yes	no	yes	no	no	yes	yes	yes	yes	no	no	no	no	yes	very low
Traffic safety
- Availability of pedestrian crossings and signals	[116]			- (SSE)	low	yes	no	yes	no	no	yes	yes	yes	yes	no	no	no	no	yes	very low
- Busy/dangerous intersections and crossings	[116]			- (SSE)	low	yes	no	yes	no	no	yes	yes	yes	yes	no	no	no	no	yes	very low
- Good street lighting			[116]	? (SSE)	low	yes	no	yes	no	no	yes	yes	yes	yes	no	no	no	no	yes	very low
- Traffic volume and/or speed			[116]	? (SSE)	low	yes	no	yes	no	no	yes	yes	yes	yes	no	no	no	no	yes	very low
Environmental hazards
- High air pollution	[116]			- (SSE)	low	yes	no	yes	no	no	yes	yes	yes	yes	no	no	no	no	yes	very low
Social environment
- Physical activity of others in the neighbourhood			[116]	? (SSE)	low	yes	no	yes	no	no	yes	yes	yes	yes	no	no	no	no	yes	very low
Sports participation
Combined scores
- General safety			[27]	? (SSE)	low	yes	no	yes	no	no	no	yes	yes	no	no	no	no	no	no	low
Access to destinations and services
- Access to public transport			[27]	? (SSE)	low	yes	no	yes	no	no	no	yes	yes	no	no	no	no	no	no	low
- Access to sports and recreational facilities, parks, and/or playgrounds			[27], [136]	?	low	yes	no	yes	no	no	yes	yes	yes	no	no	no	no	no	no	low
Social environment
- Social capital and/or cohesion			[27]	? (SSE)	low	yes	no	yes	no	no	no	yes	yes	no	no	no	no	no	no	low
Active outdoor play
Access to destinations and services
- Access to sports and recreational facilities, parks, and/or playgrounds			[65]	? (SSE)	low	yes	no	yes	no	no	no	yes	yes	no	no	no	no	no	no	low
Crime/personal safety
- General crime/personal safety			[65]	? (SSE)	low	yes	no	yes	no	no	no	yes	yes	no	no	no	no	no	no	low
Traffic safety
- General traffic safety			[65]	? (SSE)	low	yes	no	yes	no	no	no	yes	yes	no	no	no	no	no	no	low
Table 5
Active travel
Combined scores
- General activity friendliness			[93, 94], [188]	?	low	yes	no	yes	no	no	yes	yes	yes	no	no	no	no	no	no	low
- General safety	[196]	[53], [64], [82], [83]	[54], [62, 188], [66], [146], [165], [181, 182], [187]	??	low	yes	no	yes	yes	no	no	yes	yes	no	no	no	no	no	yes	very low
- Other cross-category scores		[119]	[85], [106], [188]	?	low	yes	no	yes	no	no	yes	yes	yes	no	no	no	no	no	no	low
Access to destinations and services
- Access to public transport			[30, 180]	?	low	yes	no	yes	no	no	no	yes	yes	no	no	no	no	no	no	low
- Access to sports and recreational facilities, parks, and/or playgrounds		[30, 180]	[36, 161], [54], [66], [84, 92], [187]	??	low	yes	yes	yes	no	no	no	yes	yes	no	no	no	no	no	no	low
- Availability of parking		[9]		+ (SSE)	low	yes	no	yes	no	no	no	yes	yes	no	no	no	no	no	no	low
- Distance to school	[37], [92](M), [114], [115], [157], [158], [174], [173]		[10], [31], [92](F), [113], [196]	--	low	yes	no	yes	no	no	no	yes	yes	no	no	no	no	no	no	low
- Land use mix / destination mix score			[9], [36, 161], [84, 92], [187]	??	low	yes	no	yes	no	no	no	yes	yes	no	no	no	no	no	no	low
Physical barriers
- Hilliness	[157]		[9], [36, 161], [99], [181, 182]	??	low	yes	no	yes	no	no	no	yes	yes	no	no	no	no	no	no	low
- Major physical barriers limiting the number of routes			[9], [66]	?	low	yes	no	yes	no	no	no	yes	yes	no	no	no	no	no	no	low
Walking and cycling infrastructure
- Availability of walking and/or cycling infrastructure		[37], [99], [115], [174]	[36, 161], [84, 92], [85], [112], [114], [157], [182], [196]	??	low	yes	no	yes	no	no	no	yes	yes	no	no	no	no	no	no	low
- General walking and/or cycling infrastructure score			[9], [31], [186], [187]	??	low	yes	no	yes	no	no	no	yes	yes	no	no	no	no	no	no	low
- Quality of walking and/or cycling infrastructure			[84, 92]	?	low	no	no	no	no	no	no	yes	yes	no	no	no	no	no	no	low
Greenery and aesthetics
- More greenery and/or better aesthetics			[9], [36, 161], [66], [84, 92], [85], [99], [112], [157], [186], [187], [196]	??	low	yes	no	yes	no	no	no	yes	yes	no	no	no	no	no	no	low
Street connectivity
- Street connectivity		[10]	[9], [36, 161], [84, 92], [99], [174], [186]	??	low	yes	yes	yes	no	no	no	yes	yes	no	no	no	no	no	no	low
Residential density
- Residential density		[180]	[9], [36, 161], [84, 92], [85], [99], [186]	??	low	yes	no	yes	no	no	no	yes	yes	no	no	no	no	no	no	low
Crime/personal safety
- General crime/personal safety		[134]	[9], [30, 180], [31], [36, 161], [37], [66, 115], [84, 92], [85], [93, 94], [99], [112], [113], [114], [157], [173], [174], [181, 182], [185], [186], [192], [196]	??	low	yes	no	yes	no	no	no	yes	yes	no	no	no	no	no	no	low
Traffic safety
- Availability of pedestrian crossings and signals		[36, 161]	[30, 180], [62], [181, 182], [192]	??	low	yes	no	yes	no	no	yes	yes	yes	no	no	no	no	no	no	low
- Busy/dangerous intersections and crossings	[36, 161], [157]		[99], [114], [115]	?	low	yes	no	yes	no	no	yes	yes	yes	no	no	no	no	no	no	low
- General traffic safety			[37], [66], [84, 92], [85], [93, 94], [112], [134], [174], [181, 182], [186], [192]	??	low	yes	no	yes	no	no	no	yes	yes	no	no	no	no	no	no	low
- Good street lighting			[36, 161], [99], [157], [192]	??	low	yes	no	yes	no	no	no	yes	yes	no	no	no	no	no	no	low
- Number of roads to cross en route		[37]	[62], [180]	?	low	yes	no	yes	no	no	no	yes	yes	no	no	no	no	no	no	low
- Presence of crossing guards		[115]	[31], [114]	?	low	yes	no	yes	no	no	yes	yes	yes	no	no	no	no	no	no	low
- Traffic volume and/or speed	[53], [157]	[66]	[9], [31], [36, 161], [99], [113], [114], [115], [173], [174], [180], [185], [192], [196]	??	low	yes	yes	yes	yes	no	no	yes	yes	no	no	no	no	no	yes	very low
Environmental hazards
- High air pollution			[192]	? (SSE)	low	yes	no	yes	no	no	no	yes	yes	no	no	no	no	no	no	low
Social environment
- Physical activity of others in the neighbourhood		[37], [157]	[36, 161], [62, 188], [66], [99], [192]	??	low	yes	no	yes	no	no	no	yes	yes	no	no	no	no	no	no	low
- Social capital and/or cohesion		[53], [115], [137](F)	[99], [112], [137](M), [163, 164], [174], [196]	??	low	yes	no	yes	no	no	no	yes	yes	no	no	no	no	no	no	low
Non-type-specific physical activity
Combined scores
- General activity friendliness		[41]	[170], [126]	?	low	yes	no	yes	no	no	no	yes	yes	no	no	no	no	no	no	low
- General safety		[41], [88, 109], [100], [171]	[66], [117], [169], [170], [176, 177]	??	low	yes	no	yes	no	no	no	yes	yes	no	no	no	no	no	no	low
- Other cross-category scores		[135], [167], [195]	[91], [98], [100], [106], [121], [171]	??	low	yes	no	yes	no	no	no	yes	yes	no	no	no	no	no	no	low
Access to destinations and services
- Access to public transport			[81]	? (SSE)	low	no	no	no	no	no	no	yes	yes	no	no	no	no	no	no	low
- Access to sports and recreational facilities, parks, and/or playgrounds		[66], [117]	[11], [81], [84], [86], [87], [167], [170]	??	low	yes	no	yes	no	no	no	yes	yes	no	no	no	no	no	no	low
- Availability of parking			[183]	? (SSE)	low	yes	no	yes	no	no	yes	yes	yes	yes	no	no	no	no	yes	very low
- Distance to school			[92]	? (SSE)	low	no	no	no	no	no	no	yes	yes	no	no	no	no	no	no	low
- Land use mix / destination mix score		[117], [183]	[9], [84, 92], [87], [143], [171], [186]	??	low	yes	yes	yes	no	no	no	yes	yes	no	no	no	no	no	no	low
Physical barriers
- Hilliness			[9], [183]	?	low	yes	no	yes	no	no	yes	yes	yes	no	no	no	no	no	no	low
- Major physical barriers limiting the number of routes			[9], [66], [183]	?	low	yes	no	yes	no	no	no	yes	yes	no	no	no	no	no	no	low
Walking and cycling infrastructure
- Availability of walking and/or cycling infrastructure			[84, 92]	?	low	no	no	no	no	no	no	yes	yes	no	no	no	no	no	no	low
- General walking and/or cycling infrastructure score		[9]	[87], [143], [183]	?	low	yes	no	yes	no	no	no	yes	yes	no	no	no	no	no	no	low
- Quality of walking and/or cycling infrastructure			[84, 92]	?	low	no	no	no	no	no	no	yes	yes	no	no	no	no	no	no	low
Greenery and aesthetics
- More greenery and/or better aesthetics			[9], [66], [84, 92], [87], [91], [100], [117], [143], [183]	??	low	yes	no	yes	no	no	no	yes	yes	no	no	no	no	no	no	low
Street connectivity
- Street connectivity			[9], [84, 92], [87], [143], [183]	??	low	yes	no	yes	no	no	no	yes	yes	no	no	no	no	no	no	low
Residential density
- Residential density		[143]	[9], [84, 92], [87], [183]	??	low	yes	yes	yes	no	no	no	yes	yes	no	no	no	no	no	no	low
Crime/personal safety
- General crime/personal safety		[143]	[9], [66], [73], [84, 92], [86], [87], [127, 145], [143], [183]	??	low	yes	no	yes	no	no	no	yes	yes	no	no	no	no	no	no	low
Traffic safety
- Availability of pedestrian crossings and signals			[81], [143]	?	low	yes	no	yes	no	no	no	yes	yes	no	no	no	no	no	no	low
- General traffic safety			[66], [73], [81, 86], [84, 92], [87], [127, 145], [143]	??	low	no	no	no	no	no	no	yes	yes	no	no	no	no	no	no	low
- Number of roads to cross en route			[81]	? (SSE)	low	no	no	no	no	no	no	yes	yes	no	no	no	no	no	no	low
- Traffic volume and/or speed	[81](M)	[41]	[9], [66], [81](F), [183]	??	low	yes	yes	yes	yes	no	no	yes	yes	no	no	no	no	no	yes	very low
Social environment
- Physical activity of others in the neighbourhood		[66]	[117]	?	low	yes	yes	yes	no	no	no	yes	yes	no	no	no	no	no	no	low
- Social capital and/or cohesion		[91], [100], [117], [152], [171]	[121], [123], [127, 145], [135], [176, 177]	??	low	yes	no	yes	no	no	no	yes	yes	no	no	no	no	no	no	low
- Social disorder	[41]			- (SSE)	low	yes	no	yes	no	no	yes	yes	yes	no	no	no	no	no	no	low
Active independent mobility
Combined scores
- General activity friendliness			[188]	? (SSE)	low	yes	no	yes	no	no	yes	yes	yes	yes	no	no	no	no	yes	very low
- General safety			[105, 190, 191], [188]	?	low	yes	no	yes	no	no	yes	yes	yes	no	no	no	no	no	no	low
- Other cross-category scores			[105, 190, 191], [188]	?	low	yes	no	yes	no	no	yes	yes	yes	no	no	no	no	no	no	low
Crime/personal safety
- General crime/personal safety			[108]	? (SSE)	low	yes	no	yes	no	no	no	yes	yes	no	no	no	no	no	no	low
Traffic safety
- Availability of pedestrian crossings and signals			[108], [190, 191]	?	low	yes	no	yes	no	no	no	yes	yes	no	no	no	no	no	no	low
Social environment
- Physical activity of others in the neighbourhood			[188]	? (SSE)	low	yes	no	yes	no	no	yes	yes	yes	yes	no	no	no	no	yes	very low
Sports participation
Combined scores
- General safety			[101]	? (SSE)	low	yes	no	yes	no	no	no	yes	yes	no	no	no	no	no	no	low
- Other cross-category scores		[101]		+ (SSE)	low	yes	no	yes	no	no	no	yes	yes	no	no	no	no	no	no	low
Access to destinations and services
- Access to sports and recreational facilities, parks, and/or playgrounds			[84]	? (SSE)	low	no	no	no	no	no	no	yes	yes	no	no	no	no	no	no	low
- Land use mix / destination mix score			[84]	? (SSE)	low	no	no	no	no	no	no	yes	yes	no	no	no	no	no	no	low
Walking and cycling infrastructure
- Availability of walking and/or cycling infrastructure			[84]	? (SSE)	low	no	no	no	no	no	no	yes	yes	no	no	no	no	no	no	low
- Quality of walking and/or cycling infrastructure			[84]	? (SSE)	low	no	no	no	no	no	no	yes	yes	no	no	no	no	no	no	low
Greenery and aesthetics
- More greenery and/or better aesthetics			[84], [101]	?	low	yes	no	yes	no	no	no	yes	yes	no	no	no	no	no	no	low
Street connectivity
- Street connectivity			[84]	? (SSE)	low	no	no	no	no	no	no	yes	yes	no	no	no	no	no	no	low
Residential density
- Residential density			[84]	? (SSE)	low	no	no	no	no	no	no	yes	yes	no	no	no	no	no	no	low
Crime/personal safety
- General crime/personal safety			[84]	? (SSE)	low	no	no	no	no	no	no	yes	yes	no	no	no	no	no	no	low
Traffic safety
- General traffic safety			[84]	? (SSE)	low	no	no	no	no	no	no	yes	yes	no	no	no	no	no	no	low
Social environment
- Social capital and/or cohesion		[101]	[141]	?	low	yes	no	yes	no	no	no	yes	yes	no	no	no	no	no	no	low
Active outdoor play
Combined scores
- Other cross-category scores			[91]	? (SSE)	low	yes	no	yes	no	no	no	yes	yes	no	no	no	no	no	no	low
Walking and cycling infrastructure
- Availability of walking and/or cycling infrastructure			[147]	? (SSE)	low	yes	no	yes	no	no	no	yes	yes	no	no	no	no	no	no	low
Greenery and aesthetics
- More greenery and/or better aesthetics			[91]	? (SSE)	low	yes	no	yes	no	no	no	yes	yes	no	no	no	no	no	no	low
Traffic safety
- General traffic safety			[147]	? (SSE)	low	yes	no	yes	no	no	no	yes	yes	no	no	no	no	no	no	low
Social environment
- Social capital and/or cohesion			[91], [131]	?	low	yes	no	yes	no	no	no	yes	yes	no	no	no	no	no	no	low
